# Supplementary material for: An Automated Procedure for Evaluating Song Imitation
Source: PLoS One. 2014 May 8;9(5):e96484. doi: 10.1371/journal.pone.0096484 (PMC4014513; doi:10.1371/journal.pone.0096484)
Supplement: File S1 — Implementation of the SI algorithm in Matlab. The software includes a manual and user friendly interface Song_gui. (ZIP) [file pone.0096484.s002.zip]

Archive with 62 entries (57 files):
- Similarity Index/featureParam.mat
- Similarity Index/SimilarityIndex.m
- Similarity Index/Song_GUI manual.pdf
- Similarity Index/Song_gui.fig
- Similarity Index/Song_gui.m
- Similarity Index/Songbirds/
- Similarity Index/Songbirds/Pupil1/
- Similarity Index/Songbirds/Pupil1/bouts/
- Similarity Index/Songbirds/Pupil1/extr00001_001.wav
- Similarity Index/Songbirds/Pupil1/extr00002_001.wav
- Similarity Index/Songbirds/Pupil1/extr00003_001.wav
- Similarity Index/Songbirds/Pupil1/extr00004_001.wav
- Similarity Index/Songbirds/Pupil1/extr00005_001.wav
- Similarity Index/Songbirds/Pupil1/extr00006_001.wav
- Similarity Index/Songbirds/Pupil1/extr00007_001.wav
- Similarity Index/Songbirds/Pupil1/extr00008_001.wav
- Similarity Index/Songbirds/Pupil1/extr00009_001.wav
- Similarity Index/Songbirds/Pupil1/extr00010_001.wav
- Similarity Index/Songbirds/Pupil1/extr00011_001.wav
- Similarity Index/Songbirds/Pupil1/extr00012_001.wav
- Similarity Index/Songbirds/Pupil1/extr00013_001.wav
- Similarity Index/Songbirds/Pupil1/extr00014_001.wav
- Similarity Index/Songbirds/Pupil1/extr00015_001.wav
- Similarity Index/Songbirds/Pupil1/extr00016_001.wav
- Similarity Index/Songbirds/Pupil1/extr00017_001.wav
- Similarity Index/Songbirds/Pupil1/extr00018_001.wav
- Similarity Index/Songbirds/Pupil1/extr00019_001.wav
- Similarity Index/Songbirds/Pupil1/extr00020_001.wav
- Similarity Index/Songbirds/Pupil1/extr00021_001.wav
- Similarity Index/Songbirds/Pupil1/extr00022_001.wav
- Similarity Index/Songbirds/Pupil1/extr00023_001.wav
- Similarity Index/Songbirds/Pupil1/extr00024_001.wav
- Similarity Index/Songbirds/Pupil1/extr00025_001.wav
- Similarity Index/Songbirds/Pupil1/extr00026_001.wav
- Similarity Index/Songbirds/Pupil1/extr00027_001.wav
- Similarity Index/Songbirds/Pupil1/extr00028_001.wav
- Similarity Index/Songbirds/Pupil1/extr00029_001.wav
- Similarity Index/Songbirds/Pupil1/extr00030_001.wav
- Similarity Index/Songbirds/Pupil1/extr00031_001.wav
- Similarity Index/Songbirds/Pupil1/extr00032_001.wav
- Similarity Index/Songbirds/Pupil1/extr00033_001.wav
- Similarity Index/Songbirds/Tutor1/
- Similarity Index/Songbirds/Tutor1/extr00048_002.wav
- Similarity Index/Songbirds/Tutor1/extr00048_003.wav
- Similarity Index/Songbirds/Tutor1/extr00048_004.wav
- Similarity Index/Songbirds/Tutor1/extr00049_001.wav
- Similarity Index/Songbirds/Tutor1/extr00050_001.wav
- Similarity Index/Songbirds/Tutor1/extr00050_002.wav
- Similarity Index/Songbirds/Tutor1/extr00051_001.wav
- Similarity Index/Songbirds/Tutor1/extr00052_001.wav
- Similarity Index/Songbirds/Tutor1/extr00053_001.wav
- Similarity Index/Songbirds/Tutor1/extr00054_001.wav
- Similarity Index/Songbirds/Tutor2/
- Similarity Index/Songbirds/Tutor2/c26_d000005_20100730T131841chan2.wav
- Similarity Index/Songbirds/Tutor2/c26_d000007_20100730T140736chan2.wav
- Similarity Index/Songbirds/Tutor2/c26_d000011_20100730T141027chan2.wav
- Similarity Index/Songbirds/Tutor2/c26_d000012_20100730T141035chan2.wav
- Similarity Index/Songbirds/Tutor2/c26_d000015_20100730T143651chan2.wav
- Similarity Index/Songbirds/Tutor2/c26_d000019_20100730T144451chan2.wav
- Similarity Index/Songbirds/Tutor2/c26_d000020_20100730T145548chan2.wav
- Similarity Index/Songbirds/Tutor2/c26_d000027_20100730T153056chan2.wav
- Similarity Index/tapers.mat
