# Supplementary material for: An Automated Procedure for Evaluating Song Imitation
Source: PLoS One. 2014 May 8;9(5):e96484. doi: 10.1371/journal.pone.0096484 (PMC4014513; doi:10.1371/journal.pone.0096484)
Supplement: File S1 — Implementation of the SI algorithm in Matlab. The software includes a manual and user friendly interface Song_gui. (ZIP) [file pone.0096484.s002.zip › Similarity Index/SimilarityIndex.m]

function SIdata=SimilarityIndex(handles)
%computes the similarity between motis (in a motif directory) and song bouts (in a bouts directory)

SI_StructOutput=struct('BirdName',[],'TutorName',[],'Imitation',[],'Acoustic_Similarity',[],'Sequencing_Similarity',[],'STD_Imitation',[]);

SIdata=struct(SI_StructOutput);
BirdName=[]; for k=length(handles.PupilPath)-length('\bouts'):-1:1
   if ~strcmp(handles.PupilPath(k),'\')&& ~strcmp(handles.PupilPath(k),'/') BirdName=[BirdName handles.PupilPath(k)];
   else break; end
end
BirdName=fliplr(BirdName);
TutorName=[]; for k=length(handles.TutorPath)-length('\motif'):-1:1
   if ~strcmp(handles.TutorPath(k),'\')&& ~strcmp(handles.TutorPath(k),'/') TutorName=[TutorName handles.TutorPath(k)];
   else break; end
end
TutorName=fliplr(TutorName);

SIdata.BirdName=handles.PupilPath;
SIdata.TutorName=handles.TutorPath;
%----------extract features from all bouts----------
wavFiles=dir([handles.PupilPath filesep '*.wav']);
hwaitbar=waitbar(0,['Features extraction from ' num2str(length(wavFiles)) ' song bouts']);
for i=1:length(wavFiles)
    if ~exist([handles.PupilPath filesep wavFiles(i).name(1:end-4) '_features.mat'])
        [a,fs]=wavread([handles.PupilPath filesep wavFiles(i).name]);
        amp = filtfilt(handles.window, 1, a);
        Features = features_10082013(amp./max(amp),fs); %Extract the features
        save([handles.PupilPath filesep wavFiles(i).name(1:end-4) '_features.mat'],  'Features');
        waitbar(i/length(wavFiles),hwaitbar,['Features extracted from ' num2str(i) ' out of ' num2str(length(wavFiles)) ' song bouts']);
        pause(0.1);
    end
end
%----------extract features from all motifs----------
wavFiles=dir([handles.TutorPath filesep '*.wav']);
waitbar(0,hwaitbar,['Features extraction from ' num2str(length(wavFiles)) ' song motifs']);
for i=1:length(wavFiles)
    if ~exist([handles.TutorPath filesep wavFiles(i).name(1:end-4) '_features.mat'])
        [a,fs]=wavread([handles.TutorPath filesep wavFiles(i).name]);
        amp = filtfilt(handles.window, 1, a);
        Features = features_10082013(amp./max(amp),fs); %Extract the features
        save([handles.TutorPath filesep wavFiles(i).name(1:end-4) '_features.mat'],  'Features');
    end
        waitbar(i/length(wavFiles),hwaitbar,['Features extracted from ' num2str(i) ' out of ' num2str(length(wavFiles)) ' song motifs']);
end
close(hwaitbar);
%----------cutting song bouts (allready in the feature matrix representation) to twice the size of the motifs--------
L=TheFeatureMaker(handles.TutorPath,1.55,0.25,'features.mat');
TheFeatureMaker(handles.PupilPath,L*2+0.1, 0.25,'features.mat');
% Running the similarity index algorithm
hwaitbar=waitbar(0,['Calculating similarity ... This might take a while']);
[SIdata.Acoustic_Similarity, SIdata.Sequencing_Similarity, SIdata.Imitation]=SI_calcSImmilarity(handles.PupilPath,'features.mat',handles.TutorPath,hwaitbar);

cd(handles.PupilPath)
Current_time=fix(clock); date=num2str(Current_time(1)); for k=2:3 date=[date '_' num2str(Current_time(k))]; end
filename=['SI_' date '_Motif_' TutorName '_Bouts_' BirdName '.mat'];
eval(['save ' filename ' SIdata;'])

filename=['SI_' date '_Motif_' TutorName '_Bouts_' BirdName '.xls'];
fileID = fopen(filename,'w');
fprintf(fileID,'Motif directory (Tutor): %s\n',handles.TutorPath);
fprintf(fileID,'Bouts directory (Pupil): %s\n\n',handles.PupilPath);
fprintf(fileID,'%s\t %s\t %s\r\n','Imitation' ,'Acoustic similarity', 'Sequence Similarity');
fprintf(fileID,'%8.2f\t %8.2f\t %8.2f\r\n', SIdata.Imitation , SIdata.Acoustic_Similarity, SIdata.Sequencing_Similarity);
fclose(fileID);

%==========================================================================
%==================   Similarity Index  ===================================
%==========================================================================
function [Tscores,Sequence, Imitation]=SI_calcSImmilarity(birdname,FeatureFile,tutorname,hwaitbar)
%output:
%Tscores = Acoustic similarity score
%sequence = Sequence similarity score
%Imitation = product of Acoustic and sequence scores
Mypath=mfilename('fullpath');Mypath=Mypath(1:end-length('calcSImmilarity'));
load([Mypath '/featureParam.mat'])%load the new statistics mF madF distDs distDl
cd([birdname ]);
load(FeatureFile);
vecf=[1 2 3 4];%the selected features
SonFeature=Feature;
Son_silent_times=silent_times;
Son_Tseg=Tsegs;
load([tutorname '/features.mat']); TutorFeature=cell(1,length(Feature));Tutor_syll=cell(1,length(Feature));Tutor_silent_times=cell(1,length(Feature));Tutor_Tseg=cell(1,length(Feature));
TutorFeature=Feature;
Tutor_silent_times=silent_times;
Tutor_Tseg=Tsegs;

clear Feature
index=0;Tutorindex=0;FTutormatrix=[];

%=========compute similarity matrices of bird with the tutor. 
%===========Taking all song sections and compare to all song motifs===========
Nbouts=size(SonFeature,2);
Sonlistbouts=randsample(size(SonFeature,2),Nbouts);
indm=0;Tindm=0;innerNsylls=0;
Tscores=[];composite=[];
for c = 1:Nbouts
    waitbar(c/Nbouts,hwaitbar,['processing now ' num2str(c) ' out of ' num2str(Nbouts) ' song bouts']);
    mat1=SonFeature{Sonlistbouts(c)};
    mat1=mat1./repmat(madF(1:size(mat1,2)),size(mat1,1),1) ;%normalization of features
    [vecT1,Son_segs]=SI_combine_segs(Son_silent_times{Sonlistbouts(c)},Son_Tseg{Sonlistbouts(c)},size(mat1,1));
    Tutorlistbouts=1:length(TutorFeature);
    for d=1:length(Tutorlistbouts)
        mat2=TutorFeature{Tutorlistbouts(d)};
        mat2=mat2./repmat(madF(1:size(mat2,2)),size(mat2,1),1);%normalization of features
        [vecT2,Tuter_segs]=SI_combine_segs(Tutor_silent_times{Tutorlistbouts(d)},Tutor_Tseg{Tutorlistbouts(d)},size(mat2,1));
        %compute the similarity matrix
        scoremat=SI_getScore(mat1,mat2,distDs, mdistDs,distDl,vecT1,vecT2,vecf);%score matrix
        vecT2=intersect(vecT2,26:(size(mat2,1)-25));        Nreal=size(scoremat,1)-length(vecT2);
        mat=scoremat(:,1:min(size(scoremat,2),2*size(scoremat,1)+100));
        %matDs=scoreDs(:,1:min(size(scoreDs,2),2*size(scoreDs,1)+100));
        Tindm=Tindm+1;
        %compute the similarity scores
        [Tscores(Tindm),Sequence(Tindm)]=SI_computeFinScore(mat,Nreal);
    end
end
Imitation=Tscores.*Sequence;
close(hwaitbar);

%% --------------------------------------

function  [vecT2,Tseg]=SI_combine_segs(Tsilent,Tseg,L)
%input
%Tsilent = times of silent gaps
%Tseg - times of segments
%L=length of sound
%output:
%vector vecT2 of all the time points that have silent.
vecT2=[];
for i=1:size(Tsilent,1)
     vecT2=[vecT2  (max(1,floor(Tsilent(i,1)))):(round(Tsilent(i,2)))];
end
if L-Tseg(end,2)>50 vecT2=unique([vecT2 (Tseg(end,2)):L]); end%unique - in case the end was allready in the vec

%%
function [fin_score,  fin_sequence_score]=SI_computeFinScore(score,Mreal);
% input:
%score: the score matrix after thresholding
%scorefull has the scoreDs for all the matrix without threshold
%Mreal: size of tutor's song after removal of silent gaps
%output
%Acoustic and sequence similarity scores
[M,N]=size(score);
scorefull=score;
complete=0;kk=0;finGroups.inx=[]; finGroups.p=[]; firstRun=1;finGroups.nextScore=[];

vec=score(:,1);
inx=find(vec>=0); vec(inx)=1;
inx=find(vec<0); vec(inx)=0;
vec=diff([0;  vec ;  0]);
vecT2(:,1)=find(vec==1);
vecT2(:,2)=find(vec==-1)-1;
vecT2=vecT2(find(vecT2(:,2)-vecT2(:,1)>5),:);
Sylls=1:(size(vecT2,1));
Nsylls=0;NAll=length(Sylls);
TotLength=[];
while ~isempty(Sylls)
    partialScore_syll=-1*ones(1,length(Sylls));
    for s=Sylls
        tmpMat=zeros(M,N);
        tmpMat(ceil(vecT2(s,1)+1):floor(vecT2(s,2)),:)=score(ceil(vecT2(s,1)+1):floor(vecT2(s,2)),:);%syllabl s, the rest is zero
        if s<size(vecT2,1) nextBorder=[ceil(vecT2(s+1,1)+1) vecT2(s+1,2)]; else nextBorder=[]; end
        if s==1 preBorder=[]; else preBorder=[ceil(vecT2(s-1,1)+1) vecT2(s-1,2)]; end
        [partialScore_syll(s)  d1 d2 Next_box  Pre_box fin_bordersSon ]=SI_getBestDiag([ceil(vecT2(s,1)+1) vecT2(s,2); 1 size(tmpMat,2)],nextBorder,preBorder, tmpMat); %score along all the diagonal
        diagonal{s}=[d1' d2'];
        if length(d1)==1
            NextBox{s}=[Next_box(1,:);1 size(tmpMat,2)];
        else         NextBox{s}=Next_box; end
        PreBox{s}=Pre_box;
        if Next_box(1,1)>=0  Seq(s,1)=SI_GetNextDiagonal(NextBox{s},scorefull); else Seq(s,1)=-1; end
        if Pre_box(1,1)>=0   Seq(s,2)=SI_GetNextDiagonal(PreBox{s},scorefull); else  Seq(s,2)=-1; end
        borders{s}=[vecT2(s,1)  vecT2(s,2) fin_bordersSon(1) fin_bordersSon(2)];
    end
    Nsylls=Nsylls+1;
    [tmp_score(Nsylls), inx]=max(partialScore_syll);
    tmp_score(Nsylls)=tmp_score(Nsylls)./Mreal;
    sequence_score(Nsylls)=Seq(inx,1);
    if tmp_score(Nsylls)==0 break; end
    Sylls=setdiff(Sylls,inx);
    score(vecT2(inx,1):vecT2(inx,2),:)=-0.1;
    score(:,borders{inx}(3):borders{inx}(4))=-0.1;
    clear Seq partialScore_syll
end
fin_score=sum(tmp_score); %acoustic similarity score
inx=find(sequence_score>=0);
%sequence  similarity score
if isempty(inx)
    fin_sequence_score=0.01;
else
    fin_sequence_score=mean(sequence_score(inx));
end

%%
function [cutscore]=SI_getScore(song1,song2,distDs,mdistDs, distDl, vecT1,vecT2,vecf)
%input:  songs in feature space, distributions of Ds Dl, silent episodes of songs,
%output: scores matrix
vecT2=round(vecT2);
vecT1=round(vecT1);

[Ds,Dl]=SI_calcDsDl2(song1, song2,vecf,vecT1,vecT2,mdistDs(2),mdistDs(3),1);%small and long scale distances

vecDl=reshape(Dl,1,size(Dl,1)*size(Dl,2));
vecDs=reshape(Ds,1,size(Ds,1)*size(Ds,2));

vecPDs=interp1(distDs{1}(:,1),distDs{1}(:,2),vecDs,'linear');
vecPDl=interp1(distDl{1}(:,1),distDl{1}(:,2),vecDl,'linear');

vecscore=zeros(size(vecPDl));

[a]=find(vecPDl<=0.05); vecscore(a)=1-vecPDs(a);
score=reshape(vecscore,size(Ds,1),size(Ds,2));
score=smoothts(score,'b',5);
score(vecT2,:)=-0.1;
cutscore=score(26:end-25,26:end-25);
clear score* vec* Ds Dl
%%

function score=SI_GetNextDiagonal(borders,scorefull)
% input: borders of a defined box and the matrix
% output: highest score along all possible diagonals within the box

matrix=scorefull(borders(1,1):borders(1,2),borders(2,1):borders(2,2));
[M,N]=size(matrix);
k=0;
for i=(-M+1):(N-1)      k=k+1;    d(k,:)=[sum(diag(matrix,i)) i];end
[partialScore_seg,index]=max(d(:,1));
score=partialScore_seg./(borders(1,2)-borders(1,1)+1);

function [Ds, Dl]=SI_calcDsDl2(song1, song2,vecf, vecT1,vecT2,mDs_SoundSilent,mDs_SilentSilent,Gamma)
% input: 
% song1, song2: songs to be compared. 
% vecT1,vecT2: Silent gaps in both songs
% normalized features for each song 
% Gamma - the weight of silent gaps . Currently set to 1 (same as sound)
% output:
% Ds: A matrix of short-scale distances between the songs
% Dl: A matrix of long-scale distances between the songs
Ds=zeros(length(song2(:,1)),length(song1(:,1)));
GammaMat=ones(length(song2(:,1)),length(song1(:,1)));
for f=vecf
    mat1=repmat(song1(:,f)',length(song2(:,f)),1);
    mat2=repmat(song2(:,f),1,length(song1(:,f)));
    Ds=Ds+(mat2-mat1).^2;
end
Ds=sqrt(Ds./length(vecf));

isSound1=setdiff(1:size(Ds,2),vecT1);
isSound2=setdiff(1:size(Ds,1),vecT2);
sound_soundDs=Ds(isSound2,isSound1);

sound_silentDs=Ds(vecT2,isSound1);
silent_soundDs=Ds(isSound2,vecT1);
silent_silentDs=Ds(vecT2,vecT1);
vecsound_soundDs=reshape(sound_soundDs,1,size(sound_soundDs,1)*size(sound_soundDs,2));
vecsound_silentDs=reshape(sound_silentDs,1,size(sound_silentDs,1)*size(sound_silentDs,2));
vecsilent_soundDs=reshape(silent_soundDs,1,size(silent_soundDs,1)*size(silent_soundDs,2));
vecsilent_silentDs=reshape(silent_silentDs,1,size(silent_silentDs,1)*size(silent_silentDs,2));
%===============%%diffderent weights to gaps if Gamma not one ======
GammaMat(vecT2(10:end-10),vecT1(10:end-10))=Gamma;%
GammaMat(isSound2(10:end-10),vecT1(10:end-10))=Gamma;%
GammaMat(vecT2(10:end-10),isSound1(10:end-10))=Gamma;
%======================long-scale differences========
Dss=Ds.^2.*GammaMat;
finmat=zeros(size(Dss,1)+49,size(Dss,2)+49);
finmatGamma=ones(size(Dss,1)+49,size(Dss,2)+49);
for i=1:50 
    tmpmat=zeros(size(Dss,1)+49,size(Dss,2)+49);
    tmpmat(((1:size(Dss,1))+i-1),((1:size(Dss,2))+i-1))=Dss;
    finmat=finmat+tmpmat;
    tmpmatGamma=zeros(size(Dss,1)+49,size(Dss,2)+49);
    tmpmatGamma(((1:size(Dss,1))+i-1),((1:size(Dss,2))+i-1))=GammaMat;
    finmatGamma=finmatGamma+tmpmatGamma;
end
finmat=sqrt(finmat./finmatGamma);
Dl=finmat(25:end-25, 25:end-25);%remove the padding
clear Dss         
%-------------------------------------------------
function [partialScore_syll d1 d2 Next_box Pre_box fin_bordersSon]=SI_getBestDiag(borders,nextBorders,preBorders,tmpMat)
%Finds the "best" diagonal - scores along the diagonal is maximal
matrix=tmpMat(borders(1,1):borders(1,2),borders(2,1):borders(2,2));
[M,N]=size(matrix);
k=0;
for i=(-M+1):(N-1)      k=k+1;        d(k,1:2)=[sum(diag(matrix,i)) i];end
[partialScore_syll,index]=max(d(:,1));
i=borders(1,1):(borders(1,1)+3000); j=(borders(2,1):(borders(2,1)+3000))+d(index,2);
inx=find(i>=borders(1,1) & i<=borders(1,2) & j>=1 & j<=size(tmpMat,2)); d1=i(inx);d2=j(inx); 
fin_bordersSon=[min(d2) max(d2)];

if isempty(preBorders)
    Pre_box=[-1 -1;-1 -1];
else i=(borders(1,1)-3000):(borders(1,1)+3000); j=((borders(2,1)-3000):(borders(2,1)+3000))+d(index,2);
    inx=find(i>=preBorders(1,1) & i<=borders(1,1) & j>=1 & j<=size(tmpMat,2)); i=i(inx);j=j(inx);
    if length(j)<5     
        Pre_box=[-1 -1;-1 -1];
    else Pre_box=[preBorders(1,1) preBorders(1,2);max(1,min(j)-50) min(size(tmpMat,2),max(j))];
    end
end

if     isempty(nextBorders)     
    Next_box=[-1 -1;-1 -1];
else
    i=borders(1,1):(borders(1,1)+3000); j=(borders(2,1):(borders(2,1)+3000))+d(index,2);
    inx=find(i>=borders(1,2) & i<=nextBorders(1,2) & j>=1 & j<=size(tmpMat,2)); i=i(inx);j=j(inx);
    if length(j)<5    
        Next_box=[-1 -1;-1 -1];
    else Next_box=[nextBorders(1,1) nextBorders(1,2);max(1,min(j)) min(size(tmpMat,2),max(j)+50)];
    end
end


%-------------------------------------------
function L=TheFeatureMaker(birdname,Tmax,sil_gap, filenameSave)
% function cuts songs to sections of length Tmax and produce a feature
% matrix for each song cut.
%input: 
% birdname: name of bird (directory path name where data is located)
% Tmax:     length (in sec) of a song section (100ms more than double the size of the tutor's motif)
% sil_gap:  length (in sec) of allowed silent gap
% filenameSave: Name of file that stores the song sections in the feature
% File is saved in birdname directory.
% output:
% L - length of sound section
L=0;
if (strcmp(birdname(end-4:end),'motif') || strcmp(birdname(end-5:end-1),'motif')) %feature extraction for the tutor motifs
    timeLimit=0; else timeLimit=1; end
cd([birdname ]);
dl=[]; 
Fs=44100;
Bouts=dir('*.wav');
clear Feature
inx=0;
NBouts=length(Bouts);%how many bouts to analyze
for b=1:NBouts
    N=0;
    load([Bouts(b).name(1:end-4) '_features.mat']);%loads Features matrix for this bout
    [Tseg(:,1) Tseg(:,2) selected th]=textread([Bouts(b).name(1:end-3) 'txt'],'%f %f %f %f');
    th=th(1);
    [Nsyll,stam]=size(Tseg);
    clear a y features labels
    j=0;
    if timeLimit %randomize the starting point of the splitting
        startPoint=rand*Tmax/2*Fs;
        tmp=find(Tseg(:,1)<startPoint);
        if ~isempty(tmp)  
            j=max(tmp)-1;
       end
    end
    while j<Nsyll
        found=0; Tend=-1; Tstart=-1;ended=0;
        while j<Nsyll
            j=j+1;
            if selected(j)
                if ~found    found=1; Tstart=max(1,round(Tseg(j,1)-Fs*0.025));
                    jStart=j; end
                Tend=min(length(Features)*Fs/991,round(Tseg(j,2)+Fs*0.025));
                jend=j;
                if (timeLimit && Tend-Tstart>Tmax*Fs) ||(j<Nsyll && Tseg(j+1,1)-Tseg(j,2)>sil_gap*Fs )
                    break;
                end
            elseif  found %not selected
                jend=j-1; break;
            end
        end
        if timeLimit==0 || Tend-Tstart>Tmax*Fs
            if Tend==-1 || Tstart==-1 continue; end
            if (Tend-Tstart)/Fs>L L=(Tend-Tstart)/Fs; end
            inx=inx+1;
            Feature{inx}=Features(ceil(Tstart./Fs*991):floor(Tend./Fs*991),:);
            Tsegs{inx}=[max(1,floor(Tseg(jStart:jend,1)-Tstart+1)) ceil((Tseg(jStart:jend,2)-Tstart+1))] ;
            silent_times{inx}=[1 Tsegs{inx}(1,1); Tsegs{inx}(1:end-1,2) Tsegs{inx}(2:end,1); ];
            Tsegs{inx}=round(Tsegs{inx}./Fs*991); if Tsegs{inx}(1,1)==0 Tsegs{inx}(1,1)=1; end
            silent_times{inx}=round(silent_times{inx}./Fs*991);
            if timeLimit==0 break; end
        end
    end
    clear rec Tseg  selected th
end
if inx==0 found=0;
else found=1;
    if nargin<4 save 'features.mat' Feature silent_times Tsegs %syll
    else eval(['save ' filenameSave  '  Feature silent_times Tsegs '])%syll'])
    end
end

function features = features_10082013(TS,fs);
%======================Feature extraction======================
%input:
%TS - a signal
% fs - sampling frequency
% output: 
% The signal representation in the feature space:
% A matrix with 4 columns: 'Gravity center','Gravity variance', 'Entropy' ,'Pitch goodness'.

if size(TS,2)>size(TS,1)
    TS=TS';
end

TS=TS-min(TS);TS=TS/max(TS)*2-1;TS=TS-mean(TS)+0.005;
if fs==11025            TS= interp(x,4);
elseif fs==22050        TS= interp(x,2);
elseif fs==44100 else   TS= interp1(1:length(TS),TS,1:fs/44100:length(TS));    TS=TS';
end
fs=44100;

P.fs = fs;
P.pad = 1024;
P.winSize = 409;
P.winStep = 44;
P.spectrum_range = 256;
P.Fmin = 20;
P.Fmax = 200;
P.up_pitch = 13;
P.low_pitch = 55;
P.pitch_HoP = 800;
P.gdn_HoP = 100;
P.up_wiener = -3;
P.cepsNFFT=2^10;
P.minPitchFreq = 400;
P.maxPitchFreq = 6000;
P.totalPowerRange = [300,min(10000,fs/2)];
P.cepsUpperLimit = 6000;
P.PeakDetect = true;

load('tapers.mat');%loads Tapers
N=length(TS);

TSM=windowing(TS',P.winSize, P.winStep);
S=0;SF=0;

J1=(fft(TSM(:,:).*(ones(size(TSM,1),1)*(Tapers(:,1))'),P.pad,2));
J1=J1(:,1:P.spectrum_range);
J2=(fft(TSM(:,:).*(ones(size(TSM,1),1)*(Tapers(:,2))'),P.pad,2));
J2=J2(:,1:P.spectrum_range);
P_Spec=real(J1).^2+real(J2).^2+imag(J1).^2+imag(J1).^2;
f=fs/P.pad*(1:256)';
%==================Gravity center and variance==============
freq_index=[P.Fmin:P.Fmax];
m_power=(real(J1(:,freq_index)).^2+imag(J1(:,freq_index)).^2).*(real(J2(:,freq_index)).^2+imag(J2(:,freq_index)).^2);
[m,n]=size(m_power);
gravityINDEX=(freq_index*m_power')./sum(m_power');
gravity_center=gravityINDEX*fs/P.pad;
gravity_variance=sqrt(sum((repmat(freq_index,m,1)-repmat(gravityINDEX',1,n))'.^2.*m_power')./sum(m_power'))*fs/P.pad;

%===========Wiener entropy===================================
sumlog=sum(log(P_Spec(:,freq_index)+eps),2);
logsum=(sum(P_Spec(:,freq_index),2));

logsum(find(logsum==0))=length(freq_index);
logsum=log(logsum/length(freq_index)); %divide by the number of frequencies
entropy=(sumlog/length(freq_index))-logsum;
entropy(find(logsum==0))=0;

P_Spec=P_Spec';
logp=log(P_Spec);
%========== Pitchgoodness===============================
cepstrum1=abs(fft(logp))';
z=cepstrum1(:,P.up_pitch:P.low_pitch);
[pitchGoodness,m_Pitch_xxx]=sort(z,2);
pitchGoodness=pitchGoodness(:,end);
features = [   gravity_center' gravity_variance' entropy  pitchGoodness   ];


function   windowed_data=windowing(data,window_size, step_size)
%from vector to matrix according to window_size. 
%step_size determines how much the windows overlap
windowed_data=[];
size_data=size(data,2);
for start_window=[1:step_size:(size_data-window_size+1)];
windowed_data=[windowed_data; data(start_window:start_window+window_size-1)];
end
clear data
