# Supplementary material for: An Automated Procedure for Evaluating Song Imitation
Source: PLoS One. 2014 May 8;9(5):e96484. doi: 10.1371/journal.pone.0096484 (PMC4014513; doi:10.1371/journal.pone.0096484)
Supplement: File S1 — Implementation of the SI algorithm in Matlab. The software includes a manual and user friendly interface Song_gui. (ZIP) [file pone.0096484.s002.zip › Similarity Index/Song_gui.m]

function varargout = Song_gui(varargin)

% Begin initialization code - DO NOT EDIT
gui_Singleton = 1;
gui_State = struct('gui_Name',       'Song_gui', ...
    'gui_Singleton',  gui_Singleton, ...
    'gui_OpeningFcn', @Song_gui_OpeningFcn, ...
    'gui_OutputFcn',  @Song_gui_OutputFcn, ...
    'gui_LayoutFcn',  [] , ...
    'gui_Callback',   []);
if nargin && ischar(varargin{1})
    gui_State.gui_Callback = str2func(varargin{1});
end

if nargout
    [varargout{1:nargout}] = gui_mainfcn(gui_State, varargin{:});
else
    gui_mainfcn(gui_State, varargin{:});
end


% --- Executes just before Song_gui is made visible.
function Song_gui_OpeningFcn(hObject, eventdata, handles, varargin)
% This function has no output args, see OutputFcn.
% hObject    handle to figure
% eventdata  reserved - to be defined in a future version of MATLAB
% initiates parameters and loads the first file and present it on the gui. 
Mypath=mfilename('fullpath');Mypath=Mypath(1:end-length('Song_gui')); 
cd(Mypath);
addpath(Mypath);
handles.Mypath=Mypath;
handles.Dest_pathname=[handles.Mypath filesep 'results'];
if ~exist(handles.Dest_pathname ,'dir') mkdir(handles.Dest_pathname ); end
handles.output = hObject;
pathname = uigetdir(pwd,'Pick the songs directory');
handles.pathname = pathname;

handles.str = [{'motif'},{'bouts'}];
handles.SubDir=handles.str{1};
%--spectogram details--
handles.nCourse = 1; %sets the resolution 
handles.windowSize = 512;
handles.NFFT = 1024;
handles.startTime = 0;
handles.freqRange = [800 8000]; %range of frequency to display in the spectogram
handles.freqRangeSeg = [800 8000]; %range of frequncy to perform band bass. The band passed signal is used for segmentation
handles.fs=44100; %frequncy of the signal (if it is other, it is tranformed to 44100.
handles.window = fir1(200,[handles.freqRange(1) handles.freqRange(2)]/(handles.fs/2));
%-----------------------------
s_files = dir([pathname,filesep,'*.wav']); 
if isempty(s_files)
    disp('no wav files in the selected directory');
    return
end
filename='SI_analysis';
handles.filename = filename;
if exist([pathname filesep filename '.mat'],'file')
    load([pathname filesep filename '.mat']);
else
    dbase = SI_pre(handles,s_files);
end
handles.dbase = dbase; %holds segmentation information about the files being processed, that can be saved by pushing 'save workspace' 
handles.symbols = [97:122 48:57 65:90 58:64 91:96 123:126]; %chars used to name the different syllables
handles.currentletter = []; %char used to choose which segment to select/unselect
handles.clim = [10 20]; %presentation of he specogram
handles.volume = 5; %the yaxis of the song volume
%----------------------
handles.colormap = colormap;
handles.colormap(1,:) = [0 0 0];
handles.SegLimits=[];
subplot(handles.axes_histogram);cla
%-----------initializing the counters----------
if exist([handles.pathname filesep 'bouts'],'dir')
    set(handles.bouts  ,'string', num2str(length(dir([handles.pathname filesep 'bouts' filesep '*.wav']))));
else   set(handles.bouts ,'string', '0');
end
if exist([handles.pathname filesep 'motif'],'dir')
    set(handles.motif  ,'string', num2str(length(dir([handles.pathname filesep 'motif' filesep '*.wav']))));
else   set(handles.motif ,'string', '0');
end
%---------------------------------------------
handles = load_file(handles);
set(hObject, 'ButtonDownFcn', @axes_Sonogram_ButtonDownFcn);
uipanel25_SelectionChangeFcn(hObject, eventdata, handles)
guidata(hObject, handles);

%==========================================================================
function handles = load_file(handles)
% loads a wav file and display it on the gui
fnum = handles.dbase.AnalysisState.CurrentFile;
handles.currentletter = [];
try    [handles.snd fs ] = wavread([handles.dbase.PathName filesep handles.dbase.SoundFiles(fnum).name ]);
catch   handles.snd = zeros(1000,1);
end
if fs~=44100
    a=interp1(1:length(handles.snd),handles.snd,1:fs/44100:length(handles.snd));
    handles.snd=handles.snd';;
end
handles.amp = filtfilt(handles.window, 1, handles.snd);
handles.startndx = 1;
handles.endndx = length(handles.snd);

% ---------segmentation if does not exist----------
if length(handles.dbase.SegmentIsSelected)>fnum && ~isempty(handles.dbase.SegmentIsSelected{fnum})
    'all ok';
else %needs to segment
    if ~handles.dbase.IsProcessed(fnum)
        handles.IsDefault=1;
        if fnum>1 handles.dbase.th=handles.dbase.SegmentThresholds(fnum-1); end
        if handles.IsDefault   handles.dbase.SegmentThresholds(fnum) = handles.dbase.th; end
        if ~handles.dbase.IsProcessed(fnum)
            handles=segment(handles,fnum);    end
        handles.dbase.IsProcessed(fnum)=1;
    elseif exist([handles.dbase.SoundFiles(fnum).name(1:end-3) 'txt'])
        [handles.dbase.SegmentTimes{fnum}(:,1) handles.dbase.SegmentTimes{fnum}(:,2) handles.dbase.SegmentIsSelected{fnum}  xxx]=textread([handles.dbase.SoundFiles(fnum).name(1:end-3) 'txt'],'%f %f %f %f');
        handles.dbase.SegmentThresholds(fnum)=(xxx(1));
        handles.IsDefault=1;
        handles.dbase.FileLength(fnum) = length(handles.snd);
        wind = round(0.0025*handles.fs);
        amp = smooth(10*log10(handles.amp.^2+eps),wind);
        amp = amp-prctile(amp(wind:length(amp)-wind),5);
        amp(find(amp<0))=0;
        handles.dbase.Sound{fnum}=amp;
    else
        handles=segment(handles,fnum);
    end
end
%%-----------------sonogram------------------
ff=subplot(handles.axes_Sonogram);
cla
xlim([0 length(handles.snd)/handles.fs]);
ylim([0 10000])
handles=helper_quickspectrogram(handles);
set(gca,'ydir','normal')
axis off
colormap(handles.colormap);
handles.Sonogramxl = get(handles.axes_Sonogram,'xlim');
handles.Sonogramyl = get(handles.axes_Sonogram,'ylim');
%-----------------Segments------------------
subplot(handles.axes_Segments); cla
if isempty(handles.dbase.SegmentTimes{fnum})
    xs = [];    ys = [];
else
    xs = [handles.dbase.SegmentTimes{fnum}(:,1)'; handles.dbase.SegmentTimes{fnum}(:,2)'; handles.dbase.SegmentTimes{fnum}(:,2)'; handles.dbase.SegmentTimes{fnum}(:,1)'; handles.dbase.SegmentTimes{fnum}(:,1)']/handles.dbase.Fs;
    ys = repmat([0; 0; 1; 1; 0],1,size(handles.dbase.SegmentTimes{fnum},1));
end
handles.lines = line(xs,ys);
set(handles.lines,'linewidth',2);
xlim(get(handles.axes_Sonogram,'xlim'));
ylim([-1 3]);
axis off
handles.firstSeg=1;
handles.lastSeg=size(handles.dbase.SegmentTimes{fnum},1);
handles.startndx=1;
handles.endndx=length(handles.snd);

handles = color_lines(handles);
hold on
for c = 1:length(handles.lines)
    if c <= length(handles.symbols)
        text((xs(1,c)+xs(2,c))/2,2,char(handles.symbols(c)),'horizontalalignment','center');
    end
end
%-----------------Amplitude and threshold------------------
subplot(handles.axes_soundThreshold); cla
colordef white

amp=handles.dbase.Sound{fnum}(handles.startndx:handles.endndx); %band passed according to the requested frequency band
plot((handles.startndx:handles.endndx)./handles.fs,amp,'k','LineWidth',1); hold on;
plot([handles.startndx handles.endndx]./handles.fs,[handles.dbase.SegmentThresholds(fnum) handles.dbase.SegmentThresholds(fnum)],'r')
xlim([handles.startndx handles.endndx]./handles.fs);
ylim([0 90]);
box off
ylabel('dB')

set(handles.Threshold,'string',num2str(floor(handles.dbase.SegmentThresholds(fnum))))
set(handles.BandpassText,'string',['[' num2str(handles.freqRangeSeg(1)) ' ' num2str(handles.freqRangeSeg(2)) ']']);

handles.Soundxl = get(handles.axes_Sonogram,'xlim');
handles.Soundyl = get(handles.axes_Sonogram,'ylim');
%---------------raw sound with zoom box -------------------
ff=subplot(handles.axes_SoundZoom);
cla
colordef black
plot((1:length(handles.amp))./handles.fs,handles.amp./max(handles.amp),'c','LineWidth',1); hold on;
set(ff,'xticklabel',{''});
set(ff,'yticklabel',{''});
set(ff,'ytick',[]);
box off
xlim(get(handles.axes_Sonogram,'xlim'));
ylim([-1.1 1.1]);
hold on; plot([handles.Sonogramxl(1)+0.001 handles.Sonogramxl(2) handles.Sonogramxl(2) handles.Sonogramxl(1)+0.001 handles.Sonogramxl(1)+0.001],[-1 -1 1 1 -1],'--r');
title(['Ditrectory: ' handles.pathname '.   File ' num2str(fnum) ' of ' num2str(length(handles.dbase.IsProcessed)) ' : ' handles.dbase.SoundFiles(fnum).name ],'Interpreter','none','Color','k')
set(findobj(gcf,'type','axes'),'hittest','off')
colordef white


%==========================================================================


function handles = color_lines(handles)
%color the segments boxes according to selected (red)/unselected (grey)
fnum = handles.dbase.AnalysisState.CurrentFile;
set(handles.lines,'color',[0.6 0.6 0.6]);
f = find(handles.dbase.SegmentIsSelected{fnum}(handles.firstSeg:handles.lastSeg)==1);
set(handles.lines(f),'color',[1 0 0]);
if ~isempty(handles.currentletter)
    f = find(handles.symbols==handles.currentletter);
    f=f-handles.firstSeg+1;
    if f <= length(handles.lines)
        set(handles.lines(f),'color',[1 1 0]);
    end
end
set(handles.axes_Sonogram,'clim',handles.clim);


% --- Outputs from this function are returned to the command line.
function varargout = Song_gui_OutputFcn(hObject, eventdata, handles)
varargout{1} = handles.output;


% --- Executes during object creation, after setting all properties.
function axes_Sonogram_CreateFcn(hObject, eventdata, handles)
% hObject    handle to axes_Sonogram (see GCBO)

% --- Executes on button press in NextFile.
function NextFile_Callback(hObject, eventdata, handles)
% Go to the next file
handles.dbase.AnalysisState.CurrentFile = handles.dbase.AnalysisState.CurrentFile + 1;
if handles.dbase.AnalysisState.CurrentFile > length(handles.dbase.SoundFiles)
    handles.dbase.AnalysisState.CurrentFile = 1;
end
handles = load_file(handles);
guidata(hObject, handles);


% --- Executes on button press in Previous -------
function Previous_Callback(hObject, eventdata, handles)
% Go to the previous file
handles.dbase.AnalysisState.CurrentFile = handles.dbase.AnalysisState.CurrentFile - 1;
if handles.dbase.AnalysisState.CurrentFile == 0
    handles.dbase.AnalysisState.CurrentFile = length(handles.dbase.SoundFiles);
end
handles = load_file(handles);
guidata(hObject, handles);

% --- Executes on button press in Savedbase.
function Savedbase_Callback(hObject, eventdata, handles)
% hObject    handle to Savedbase (see GCBO)
filename='SI_analysis.mat';
dbase=handles.dbase;
dbase.AnalysisState.CurrentFile=min(max(find(handles.dbase.IsProcessed))+1,length(handles.dbase.IsProcessed)) ;
hwaitbar=waitbar(0,'Saving workspace...');pause(0.5);
eval(['save ''' [handles.pathname filesep filename] ''' dbase']) ;
waitbar(1,hwaitbar,'Saving completed successfully!!');
pause(1); close(hwaitbar);

% --- Executes on mouse press over axes background.
function axes_Sonogram_ButtonDownFcn(hObject, eventdata)
handles=guidata(hObject);
axes(handles.axes_Sonogram);
mouseMode = get(gcf, 'SelectionType');
clickLocation = get(handles.axes_Sonogram, 'CurrentPoint');
if clickLocation(1,1)*handles.fs>handles.endndx return; end
if clickLocation(1,1)*handles.fs<handles.startndx return; end
Ypoint=clickLocation(1,2);
if Ypoint>700 && Ypoint<8000
    %=============sonogram=================
    if(strcmp(mouseMode, 'open'))
        %double click to zoom out
        handles.startndx = 1;
        handles.endndx = length(handles.snd);
    elseif(strcmp(mouseMode, 'normal'))
        %left click to zoom in.
        rect = rbbox;
        endPoint = get(gca,'CurrentPoint');
        point1 = clickLocation(1,1:2);       % extract x and y
        point2 = endPoint(1,1:2);
        p1 = min(point1,point2);             % calculate locations
        offset = abs(point1-point2);         % and dimensions
        if(offset(1)/diff(xlim) < .001)
            quarter = round((handles.endndx - handles.startndx) / 4);
            midndx = round((p1(1) - handles.startTime)*handles.fs + 1);
            handles.startndx = max(1,midndx - quarter);
            handles.endndx = min(length(handles.snd), midndx + quarter);
        else
            handles.startndx = max(round((p1(1) - handles.startTime)*handles.fs + 1),1);
            handles.endndx = min(round((p1(1) + offset(1) - handles.startTime)*handles.fs + 1),length(handles.snd));
        end
    end
elseif  Ypoint<=700 && Ypoint>-2500
    %segment selection ========
    rect = rbbox;
    endPoint = get(gca,'CurrentPoint');
    point1 = clickLocation(1,1:2);              % extract x and y
    point2 = endPoint(1,1:2);
    p1 = min(point1,point2);             % calculate locations
    offset = abs(point1-point2);         % and dimensions
    startndx = max(round((p1(1) - handles.startTime)*handles.fs + 1),1);
    endndx = min(round((p1(1) + offset(1) - handles.startTime)*handles.fs + 1),length(handles.snd));
    fnum = handles.dbase.AnalysisState.CurrentFile;
    inx=intersect(find(handles.dbase.SegmentTimes{fnum}(:,1)> startndx),find(handles.dbase.SegmentTimes{fnum}(:,2)< endndx));
    handles.dbase.SegmentIsSelected{fnum}(inx)=abs(1-handles.dbase.SegmentIsSelected{fnum}(inx));
elseif Ypoint>8000 && Ypoint<12000
    %=======the raw signal========
    if(strcmp(mouseMode, 'open'))
        %double click to zoom out
        handles.startndx = 1;
        handles.endndx = length(handles.snd);
    elseif(strcmp(mouseMode, 'normal'))
        rect = rbbox;
        endPoint = get(gca,'CurrentPoint');
        point1 = clickLocation(1,1:2);  % extract x and y
        point2 = endPoint(1,1:2);
        p1 = min(point1,point2); % calculate locations
        offset = abs(point1-point2);  % and dimensions in secs
        %transfer to snd scale
        totL=length(handles.snd)./handles.fs;
        p1_new=(point1(1)*handles.fs-handles.startndx)./(handles.endndx-handles.startndx)*totL;
        p2_new=(point2(1)*handles.fs-handles.startndx)./(handles.endndx-handles.startndx)*totL;
        offset = abs(p1_new-p2_new);
        p1=min(p1_new,p2_new);
        if(offset/totL < .001)
            quarter = round((handles.endndx - handles.startndx)/4);
            midndx = round((p1(1) - handles.startTime)*handles.fs + 1);
            handles.startndx = max(1,midndx - quarter);
            handles.endndx = min(length(handles.snd), midndx + quarter);
        else
            handles.startndx = max(round((p1 - handles.startTime)*handles.fs + 1),1);
            handles.endndx = min(round((p1 + offset(1) - handles.startTime)*handles.fs + 1),length(handles.snd));
        end
    end
elseif Ypoint>-6500 && Ypoint<-2500% Threshold axis double click
    new_th=(Ypoint+6300)./3700*90;
    fnum = handles.dbase.AnalysisState.CurrentFile;
    if handles.dbase.SegmentThresholds(fnum)~=new_th
        handles.dbase.SegmentThresholds(fnum)=new_th;
        handles.IsDefault=0;
        handles=segment(handles,fnum);
    end
    handles.currentletter = [];

end
handles=helper_quickplot(handles);
guidata(hObject,handles);


%-------------------------helper_quickspectrogram--------------------------

function handles = helper_quickspectrogram(handles)
%plots a spectogram
persistent e;

windowSize = handles.windowSize;
windowSize = min(windowSize, handles.endndx - handles.startndx);
NFFT = handles.NFFT;  %greater freq precision can be achieved by increasing this.

%determine size of axis relative to size of the signal,
%use this to adapt the window overlap and downsampling of the signal.
%no need to worry about size of fftwindow, this doesn't effect speed.
set(handles.axes_Sonogram,'Units','pixels')
pixSize = get(handles.axes_Sonogram,'Position');
numPixels = pixSize(3) / handles.nCourse;
numWindows = (handles.endndx - handles.startndx) / windowSize;
if(numWindows < numPixels)
    ratio = ceil(numPixels/numWindows);
    windowOverlap = min(.999, 1 - (1/ratio));
else
    ratio = floor(numWindows/numPixels);
    windowOverlap = -1*ratio;
end
windowOverlap = floor(windowOverlap*windowSize);
sss = handles.amp(handles.startndx:handles.endndx);
Fs = handles.fs;

%Compute the spectrogram
if(size(e,1) ~= windowSize)
    if(windowSize>2)
        [e] = dpss(windowSize,1);
    else
        return;
    end
end
[S,F,T,P] = spectrogram(sss,e(:,1),windowOverlap,NFFT,Fs);
ndx = find((F>=handles.freqRange(1)) & (F<=handles.freqRange(2)));
p = 2*log(abs(S(ndx,:))+eps)+20;

%Draw the spectrogram
if(isequal(handles.clim,[]))
    i = imagesc(T+handles.startTime + (handles.startndx-1)/handles.fs,F(ndx),p); axis xy;
else
    i = imagesc(T+handles.startTime + (handles.startndx-1)/handles.fs,F(ndx),p, handles.clim); axis xy;
end
set(gca,'ydir','normal')
axis off
colormap(handles.colormap);
axis xy; axis tight;
xlabel('Time (s)');
ylabel('Frequency (Hz)');
set(i,'HitTest', 'off');
set(handles.axes_Sonogram,'Units','normalized');
set(findobj(gcf,'type','axes'),'hittest','off')


%--------------------------------------------------------------------------
function segs = DA_segmenter(a,fs,th,params)
%  input: a signal a, its smapling frequency fs, the threshold th
% output: the segmentation - times on syllables onset and offest
if isstr(a) & strcmp(a,'params')
    segs.Names = {'Minimum duration (ms)','Minimum interval (ms)','Mininum duration for splitting (ms)','Minimum interval for splitting (ms)'};
    segs.Values = {'7', '7','7','0'};
    return
end

min_dur = str2num(params.Values{1})/1000;
min_stop = str2num(params.Values{2})/1000;

if params.IsSplit == 1
    min_dur = str2num(params.Values{3})/1000;
    min_stop = str2num(params.Values{4})/1000;
end

if th < 0
    a = -a;    th = -th;
end
th = th-min(a);
a = a-min(a);

% Find threshold crossing points
f = [];
a = [0; a; 0];
f(:,1) = find(a(1:end-1)<th & a(2:end)>=th)-1;
f(:,2) = find(a(1:end-1)>=th & a(2:end)<th)-1;
a = a(2:end-1);

% Eliminate VERY short syllables
i = find(f(:,2)-f(:,1)>min_dur/2*fs);
f = f(i,:);

% Extend syllables to a lower threshold
if params.IsSplit == 0
    warning off
    mn = mean(a(find(a<th)));
    st = std(a(find(a<th)));
    warning on
    %%% to get the syllable longer use lower threshold, the origenal code was: thnew = min([th mn+2*st]);
    thnew = min([th mn+2*st]);
    for c=1:size(f,1)
        f(c,1)=max([1; find(a(1:f(c,1)-1)<thnew)]);
        f(c,2)=min([length(a); f(c,2)+find(a(f(c,2)+1:end)<th/2)]);
    end
end
% Eliminate short syllables
i = find(f(:,2)-f(:,1)>min_dur*fs);
f = f(i,:);

if isempty(f)
    segs = zeros(0,2);    return
end
% Eliminate short intervals
if size(f,1)>1
    i = [find(f(2:end,1)-f(1:end-1,2) > min_stop*fs); length(f)];
    f = [f([1; i(1:end-1)+1],1) f(i,2)];
end
segs = f;


% --- Executes on button press in AcceptSegmentation.
function AcceptSegmentation_Callback(hObject, eventdata, handles)
% hObject    handle to AcceptSegmentation (see GCBO)
% eventdata  reserved - to be defined in a future version of MATLAB
% handles    structure with handles and user data (see GUIDATA)
fnum = handles.dbase.AnalysisState.CurrentFile;
if handles.IsTemporary
    handles.dbase.SegmentThresholds(fnum)=handles.TmpThreshold;
    handles.dbase.SegmentTimes{fnum}=handles.TmpSegs;
    handles.dbase.SegmentIsSelected{fnum}=handles.TmpSelected;
    handles.lines=handles.Tmplines;
end
handles.IsTemporary=0;
guidata(hObject, handles);


function handles=segment(handles,fnum)
%The function segments the signal to syllables and silent gaps.
%input: 
%handles.fs - the frequency
%handles.freqRangeSeg - the bandpass 
%handles.dbase.SegmentThresholds - the threshold
%output: information about the segmentation - enetered into handles
wind = round(0.0025*handles.fs);
b = fir1(200,handles.freqRangeSeg/(handles.fs/2));
snd = filtfilt(b, 1, handles.snd);
amp = smooth(10*log10(snd.^2+eps),wind);
amp = amp-prctile(amp(wind:length(amp)-wind),5);
amp(find(amp<0))=0;
segs = DA_segmenter(amp,handles.fs,handles.dbase.SegmentThresholds(fnum),handles.dbase.params);
handles.dbase.SegmentTimes{fnum} = segs;
handles.dbase.SegmentIsSelected{fnum} = ones(1,size(segs,1));
handles.dbase.FileLength(fnum) = length(handles.snd);
handles.dbase.Sound{fnum}=amp;


% --- Executes on button press in SongSection.
function SongSection_Callback(hObject, eventdata, handles)
% hObject    handle to SongSection (see GCBO)
% eventdata  reserved - to be defined in a future version of MATLAB
% handles    structure with handles and user data (see GUIDATA)
handles.currentletter = [];
guidata(hObject, handles);
fnum = (handles.dbase.AnalysisState.CurrentFile);
SegTimes=handles.dbase.SegmentTimes{fnum}(handles.firstSeg:handles.lastSeg,:);
Data.SegTimes=SegTimes-handles.startndx;
Data.IsSelected=handles.dbase.SegmentIsSelected{fnum}(handles.firstSeg:handles.lastSeg);
Data.Fs=handles.fs;
filename=[];str=handles.dbase.SoundFiles(fnum).name(1:end-4);
for kk=1:length(str)
    if strcmp(str(kk),'.')
      filename=[filename '_']
    else filename=[filename str(kk)]; end
end
filename=[handles.pathname filesep handles.SubDir '/' handles.SubDir '_sylls_' handles.symbols(handles.firstSeg) '_' handles.symbols(handles.lastSeg) '_File_' filename ];
if ~exist([handles.pathname filesep handles.SubDir],'dir') mkdir([handles.pathname filesep handles.SubDir]); end
%save wav file
wavwrite(handles.snd(handles.startndx:handles.endndx)./(0.01+max(abs(handles.snd(handles.startndx:handles.endndx)))),handles.fs,16,filename);
%save segmentation information
fileID = fopen([filename '.txt'],'w');
fprintf(fileID,'%8.2f %8.2f %1.0f %8.0f\r\n',[Data.SegTimes'; Data.IsSelected; handles.dbase.SegmentThresholds(fnum)*ones(1,length(Data.SegTimes))]);
fclose(fileID);

eval(['set(handles.' handles.SubDir ' ,''string'', num2str(length(dir([handles.pathname filesep handles.SubDir filesep ''*.wav'']))))']);
 


function handles = helper_quickplot(handles)
%Updates all the plots in the figure
persistent e;

windowSize = handles.windowSize;
windowSize = min(windowSize, handles.endndx - handles.startndx);
NFFT = handles.NFFT;  %greater freq precision can be achieved by increasing this.

%determine size of axis relative to size of the signal,
%use this to adapt the window overlap and downsampling of the signal.
%no need to worry about size of fftwindow, this doesn't effect speed.
set(handles.axes_Sonogram,'Units','pixels')
pixSize = get(handles.axes_Sonogram,'Position');
numPixels = pixSize(3) / handles.nCourse;
numWindows = (handles.endndx - handles.startndx) / windowSize;
if(numWindows < numPixels)
    ratio = ceil(numPixels/numWindows);
    windowOverlap = min(.999, 1 - (1/ratio));
else
    ratio = floor(numWindows/numPixels);
    windowOverlap = -1*ratio;
end
windowOverlap = floor(windowOverlap*windowSize);
sss = handles.amp(handles.startndx:handles.endndx);
Fs = handles.fs;
%Compute the spectrogram
if(size(e,1) ~= windowSize)
    if(windowSize>2)
        [e] = dpss(windowSize,1);
    else
        return;
    end
end
[S,F,T,P] = spectrogram(sss,e(:,1),windowOverlap,NFFT,Fs);
ndx = find((F>=handles.freqRange(1)) & (F<=handles.freqRange(2)));
p = 2*log(abs(S(ndx,:))+eps)+20;

%Draw the spectrogram
fnum = handles.dbase.AnalysisState.CurrentFile;
subplot(handles.axes_Sonogram)
if(isequal(handles.clim,[]))
    i = imagesc(T+handles.startTime + (handles.startndx-1)/handles.fs,F(ndx),p); axis xy;
else
    i = imagesc(T+handles.startTime + (handles.startndx-1)/handles.fs,F(ndx),p, handles.clim); axis xy;
end
set(gca,'ydir','normal')
axis off
colormap(handles.colormap);
axis xy; axis tight;
xlabel('Time (s)');
ylabel('Frequency (Hz)');
set(i,'HitTest', 'off');
set(handles.axes_Sonogram,'Units','normalized');

subplot(handles.axes_Segments)
cla
SegTimes=handles.dbase.SegmentTimes{fnum};
handles.firstSeg=min(find(SegTimes(:,1)>handles.startndx));
handles.lastSeg=max(find(SegTimes(:,2)<handles.endndx));
xs = [handles.dbase.SegmentTimes{fnum}(handles.firstSeg:handles.lastSeg,1)'; handles.dbase.SegmentTimes{fnum}(handles.firstSeg:handles.lastSeg,2)'; handles.dbase.SegmentTimes{fnum}(handles.firstSeg:handles.lastSeg,2)'; handles.dbase.SegmentTimes{fnum}(handles.firstSeg:handles.lastSeg,1)'; handles.dbase.SegmentTimes{fnum}(handles.firstSeg:handles.lastSeg,1)']/handles.dbase.Fs;
ys = repmat([0; 0; 1; 1; 0],1,length(handles.firstSeg:handles.lastSeg));

handles.lines = line(xs,ys);
set(handles.lines,'linewidth',2);
xlim(get(handles.axes_Sonogram,'xlim'));
ylim([-1 3]);
axis off

set(handles.lines,'color',[0.6 0.6 0.6]);
f = find(handles.dbase.SegmentIsSelected{fnum}(handles.firstSeg:handles.lastSeg)==1);
set(handles.lines(f),'color',[1 0 0]);
if ~isempty(handles.currentletter)
    f = find(handles.symbols==handles.currentletter);
    f=f-handles.firstSeg+1;
    if f <= length(handles.lines)
        set(handles.lines(f),'color',[1 1 0]);
    end
end

hold on
for d = 1:length(handles.firstSeg:handles.lastSeg)%1:length(handles.lines)
    c=d-1+handles.firstSeg;
    if c <= length(handles.symbols)
        text((xs(1,d)+xs(2,d))/2,2,char(handles.symbols(c)),'horizontalalignment','center');
    end
end

%-----------------Amplitude and threshold------------------
subplot(handles.axes_soundThreshold);
cla
colordef white
a=handles.dbase.Sound{fnum}(handles.startndx:handles.endndx); %band passed according to the requested frequency band
plot((handles.startndx:handles.endndx)./Fs,a,'k','LineWidth',1); hold on;
plot([handles.startndx handles.endndx]./Fs,[handles.dbase.SegmentThresholds(fnum) handles.dbase.SegmentThresholds(fnum)],'r')
xlim([handles.startndx handles.endndx]./Fs);
box off
set(handles.Threshold,'string',num2str(floor(handles.dbase.SegmentThresholds(fnum))));
set(handles.BandpassText,'string',['[' num2str(handles.freqRangeSeg(1)) ' ' num2str(handles.freqRangeSeg(2)) ']']);

%---------------raw sound with zoom box -------------------
f=subplot(handles.axes_SoundZoom);
cla
colordef black
plot((1:length(handles.amp))./handles.fs,handles.amp./max(handles.amp),'c','LineWidth',1); hold on
set(f,'xticklabel',{''});
set(f,'yticklabel',{''});
set(f,'ytick',[]);
xlim(handles.Sonogramxl);
ylim([-1.1 1.1]);
hold on; plot([handles.startndx+0.001 handles.endndx handles.endndx handles.startndx+0.001 handles.startndx+0.001]./handles.fs,[-1 -1 1 1 -1],'--r');
box off
title(['Ditrectory: ' handles.pathname '.   File ' num2str(fnum) ' of ' num2str(length(handles.dbase.IsProcessed)) ' : ' handles.dbase.SoundFiles(fnum).name ],'Interpreter','none','Color','k')
colordef white
set(findobj(gcf,'type','axes'),'hittest','off')

%---------Modulate the color display of the spectogram--------

% --- Executes on button press in offset_up1.
function offset_up1_Callback(hObject, eventdata, handles)
% hObject    handle to offset_up1 (see GCBO)
handles.clim(1)=handles.clim(1)-1;
handles.currentletter = [];
handles = color_lines(handles);
guidata(hObject, handles);


% --- Executes on button press in offset_down1.
function offset_down1_Callback(hObject, eventdata, handles)
% hObject    handle to offset_down1 (see GCBO)
handles.clim(1)=handles.clim(1)+1;
handles.currentletter = [];
handles = color_lines(handles);
guidata(hObject, handles);


% --- Executes on button press in up_brightness.
function down_brightness_Callback(hObject, eventdata, handles)
% hObject    handle to up_brightness (see GCBO)
handles.clim(2)=handles.clim(2)+1;
handles.currentletter = [];
handles = color_lines(handles);
guidata(hObject, handles);


% --- Executes on button press in down_brightness.
function up_brightness_Callback(hObject, eventdata, handles)
% hObject    handle to down_brightness (see GCBO)
% eventdata  reserved - to be defined in a future version of MATLAB
% handles    structure with handles and user data (see GUIDATA)
handles.clim(2)=handles.clim(2)-1;
handles.currentletter = [];
handles = color_lines(handles);
guidata(hObject, handles);
%------------------------------------------------------------------

% --- Executes on button press in LoadWorkSapce.
function LoadWorkSapce_Callback(hObject, eventdata, handles)
% loads a different directory
Song_gui;


% --- Executes on button press in PlaySound.
function PlaySound_Callback(hObject, eventdata, handles)
% play the song section currently displayed in the spectogram
sss = handles.snd(handles.startndx:handles.endndx);
Fs = handles.fs;
sound(sss,Fs)

% --- Executes on button press in TutorDir.
function TutorDir_Callback(hObject, eventdata, handles)
%For running the Similarity Index  - Choose a directory 'motif; that includes extracted motif songs
pathname = uigetdir(pwd,'Pick a tutor directory with motifs');
if ~isstr(pathname)     return; end
handles.TutorPath=pathname;
set(handles.TutorDirText,'string',pathname);
guidata(hObject, handles);

% --- Executes on button press in PupilDir.
function PupilDir_Callback(hObject, eventdata, handles)
%For running the Similarity Index  - Choose a directory 'bouts' that includes extracted song bouts
pathname = uigetdir(pwd,'Pick a directory with song bouts');
if ~isstr(pathname)     return; end
handles.PupilPath=pathname;
set(handles.PupilDirText,'string',pathname);
guidata(hObject, handles);


% --- Executes during object creation, after setting all properties.
function TutorDir_CreateFcn(hObject, eventdata, handles)
if ispc && isequal(get(hObject,'BackgroundColor'), get(0,'defaultUicontrolBackgroundColor'))
    set(hObject,'BackgroundColor','white');
end

function PupilDirText_CreateFcn(hObject, eventdata, handles)
if ispc && isequal(get(hObject,'BackgroundColor'), get(0,'defaultUicontrolBackgroundColor'))
    set(hObject,'BackgroundColor','white');
end

function PupilDirText_Callback(hObject, eventdata, handles)
handles.PupilPath=(get(hObject,'String'));

function TutorDirText_Callback(hObject, eventdata, handles)
handles.TutorPath=(get(hObject,'String'));


% --- Executes during object creation, after setting all properties.
function TutorDirText_CreateFcn(hObject, eventdata, handles)
if ispc && isequal(get(hObject,'BackgroundColor'), get(0,'defaultUicontrolBackgroundColor'))
    set(hObject,'BackgroundColor','white');
end


% --- Executes on button press in RunSimilarity.
%runs the similarity between motifs and bouts
function RunSimilarity_Callback(hObject, eventdata, handles)
%program sends to the Similarity Index software to compute similarity
%between the chosen motifs and bouts.
%plot the distribution of the SIs
subplot(handles.axes_histogram)
set(handles.axes_histogram,'Visible','on');cla

SI=SimilarityIndex(handles);
subplot(handles.axes_histogram)
x=0:0.05:1;[a,b]=hist(SI.Imitation,x); 
bar(x,a./sum(a)); box off;
title(['Averaged imitation score:' sprintf('%4.3f', mean(SI.Imitation))],'color','k')
axis([0 1 0 max(a./sum(a))+0.1])
set(gca,'XTick',0.2:0.2:1)
set(gca,'FontSize',7)
xlabel('Imitaion score');
ylabel('Fraction')

% --- Executes on button press in DefaultSegmentation.
function DefaultSegmentation_Callback(hObject, eventdata, handles)
%Returns to the deafult segmentation
fnum = handles.dbase.AnalysisState.CurrentFile;
if handles.dbase.SegmentThresholds(fnum)~=handles.dbase.DefaultTH
    handles.dbase.SegmentThresholds(fnum)=handles.dbase.DefaultTH;
    handles=segment(handles,fnum);
    handles.IsDefault=1;
    handles = helper_quickplot(handles); %update  the figures accordingly
    guidata(hObject, handles);
end

function Threshold_Callback(hObject, eventdata, handles)
%Gets the new threshold. Segments if needed and plots the figure accordingly
new_th=str2num(get(hObject,'String'));
fnum = handles.dbase.AnalysisState.CurrentFile;
if handles.dbase.SegmentThresholds(fnum)~=new_th
    handles.dbase.SegmentThresholds(fnum)=new_th;
    handles.IsDefault=0;
    handles=segment(handles,fnum);
end
handles = helper_quickplot(handles);
handles.currentletter = [];
guidata(hObject, handles);

% --- Executes during object creation, after setting all properties.
function Threshold_CreateFcn(hObject, eventdata, handles)
% hObject    handle to Threshold (see GCBO)
% eventdata  reserved - to be defined in a future version of MATLAB
% handles    empty - handles not created until after all CreateFcns called
if ispc && isequal(get(hObject,'BackgroundColor'), get(0,'defaultUicontrolBackgroundColor'))
    set(hObject,'BackgroundColor','white');
end

% --- Executes on button press in pushbutton1.
function key_press(hObject, eventdata, handles)
%To select/unselect a range of syllable 
%by typing the first and last characters.
if isempty(double(get(gcf,'currentcharacter')))
    return
end
switch double(get(gcf,'currentcharacter'))
    case 32 %space
        handles.dbase.SegmentIsSelected{handles.dbase.AnalysisState.CurrentFile}(handles.firstSeg:handles.lastSeg) = 0;
        handles = color_lines(handles);
        handles.currentletter = [];
    otherwise
        if isempty(handles.currentletter)
            handles.currentletter = double(get(gcf,'currentcharacter'));
        else
            f = find(handles.symbols==handles.currentletter);
            g = find(handles.symbols==double(get(gcf,'currentcharacter')));
            if ~isempty(g) && g<=length(handles.dbase.SegmentIsSelected{handles.dbase.AnalysisState.CurrentFile})
                vec=handles.dbase.SegmentIsSelected{handles.dbase.AnalysisState.CurrentFile}(f:g);
                handles.dbase.SegmentIsSelected{handles.dbase.AnalysisState.CurrentFile}(f:g) = abs(1-vec);
                handles.currentletter = [];
            end
        end
        handles = color_lines(handles);
end
guidata(hObject, handles);


% --------------------------------------------------------------------
function Untitled_1_Callback(hObject, eventdata, handles)
% hObject    handle to Untitled_1 (see GCBO)
% eventdata  reserved - to be defined in a future version of MATLAB


% --- Executes when selected object is changed in uipanel25.
%export the song section zoomed in the spectogram
function uipanel25_SelectionChangeFcn(hObject, eventdata, handles)
% hObject    handle to the selected object in uipanel25
% eventdata  reserved - to be defined in a future version of MATLAB
% handles    structure with handles and user data (see GUIDATA)
h_selectedRadioButton = get(handles.uipanel25,'SelectedObject');
selectedRadioTag = get(h_selectedRadioButton,'tag');
switch selectedRadioTag
    case 'motifselect'
        handles.SubDir=handles.str{1};
    case 'boutselect'
        handles.SubDir=handles.str{2};
end
set(handles.SongSection,'string',['Export song ' handles.SubDir]);
guidata(hObject, handles);

function dbase = SI_pre(handles,s_files)
%providing the threshold parameter for the first file that is uploaded
pathName=handles.pathname;
params.Values = {'7', '7','7','0'};
params.IsSplit = 0;
cd(pathName)
warning off
if isempty(dir([pathName filesep 'SI_analysis.mat']))
    dbase = [];dbase.params=params;
    dbase.PathName = [pathName];
    dbase.SoundFiles = s_files;
    txt_files = dir([pathName,filesep,'*.txt']);
    dbase.TxtFiles = txt_files;
    if isempty(txt_files)
        [a,fs]=wavread(s_files(1).name);
        if fs~=44100     a=interp1(1:length(a),a,1:fs/44100:length(a));a=a';fs=44100;         end
        snd = filtfilt(handles.window, 1, a);
        wind = round(0.0025*fs);
        amp = smooth(10*log10(snd.^2+eps),wind);
        amp = amp-prctile(amp(wind:length(amp)-wind),5);
        amp(find(amp<0))=0;
        dbase.th = eg_AutoThreshold(amp);
        dbase.DefaultTH = dbase.th;
        dbase.Fs = fs;
        dbase.IsProcessed=zeros(1,length(dbase.SoundFiles));
    else %This is the sub directory with the extracted files
        dbase.Fs = 44100;
        [a(:,1) a(:,2) isselected dbase.th]=textread(txt_files(1).name,'%f %f %f %f');
        dbase.th=dbase.th(end);
        dbase.IsProcessed=ones(1,length(dbase.SoundFiles));
    end
    dbase.AnalysisState.CurrentFile = 1;
end


% --- Executes on button press in ChangeBandPass.
function ChangeBandPass_Callback(hObject, eventdata, handles)
%Modify the bandpass parameters.
%The bandpassed signal is used for segmentation
prompt = {'Min frequncy:','Max Frequncy:'};
dlg_title = 'Input  band pass filtering';
num_lines = 1;
def = {num2str(handles.freqRangeSeg(1)),num2str(handles.freqRangeSeg(2))};
freqRangeSeg = inputdlg(prompt,dlg_title,num_lines,def);
if length(freqRangeSeg)<2 return; end
if isempty(str2num(freqRangeSeg{1})) || isempty(str2num(freqRangeSeg{2})) 
    return; end
freqRangeSeg=[str2num(freqRangeSeg{1}) str2num(freqRangeSeg{2})];

if freqRangeSeg(1)>freqRangeSeg(2)
    display(' lower limit is smaller than high limit');
    return;
end
fnum = handles.dbase.AnalysisState.CurrentFile;
if handles.freqRangeSeg(1)~=freqRangeSeg(1) || handles.freqRangeSeg(2)~=freqRangeSeg(2)
    handles.freqRangeSeg=freqRangeSeg;
    handles=segment(handles,fnum);
end
set(handles.BandpassText,'string',['[' num2str(freqRangeSeg(1)) ' ' num2str(freqRangeSeg(2)) ']']);
handles = helper_quickplot(handles);
handles.currentletter = [];
guidata(hObject, handles);

%------------compute threshold-----
function threshold = eg_AutoThreshold(amp)
%written by Aaron Andalman
%computes the threshold for signal amp
if mean(amp)<0
    amp = -amp;
    isneg=1;
else
    isneg=0;
end
if range(amp)==0
    threshold = inf;
    return;
end

try
    [noiseEst, soundEst, noiseStd, soundStd] = eg_estimateTwoMeans(amp);
    if(noiseEst>soundEst)
        disc = max(amp)+eps;
    else
        %Compute the optimal classifier between the two gaussians...
        p(1) = 1/(2*soundStd^2+eps) - 1/(2*noiseStd^2);
        p(2) = (noiseEst)/(noiseStd^2) - (soundEst)/(soundStd^2+eps);
        p(3) = (soundEst^2)/(2*soundStd^2+eps) - (noiseEst^2)/(2*noiseStd^2) + log(soundStd/noiseStd+eps);
        disc = roots(p);
        disc = disc(find(disc>noiseEst & disc<soundEst));
        if(length(disc)==0)
            disc = max(amp)+eps;
        else
            disc = disc(1);
            disc = soundEst - 0.5 * (soundEst - disc);
        end
    end
    threshold = disc;

    if ~isreal(threshold)
        threshold = max(amp)*1.1;
    end
catch
    threshold = max(amp)*1.1;
end

if isneg
    threshold = -threshold;
end

function [uNoise, uSound, sdNoise, sdSound] = eg_estimateTwoMeans(audioLogPow)

%Run EM algorithm on mixture of two gaussian model:
% by Aaron Andalman
%set initial conditions
l = length(audioLogPow);
len = 1/l;
m = sort(audioLogPow);
uNoise = median(m(fix(1:length(m)/2)));
uSound = median(m(fix(length(m)/2:length(m))));
sdNoise = 5;
sdSound = 20;
%compute estimated log likelihood given these initial conditions...
prob = zeros(2,l);
prob(1,:) = (exp(-(audioLogPow - uNoise).^2 / (2*sdNoise^2)))./sdNoise;
prob(2,:) = (exp(-(audioLogPow - uSound).^2 / (2*sdSound^2)))./sdSound;
[estProb, class] = max(prob);
warning off
logEstLike = sum(log(estProb)) * len;
warning on
logOldEstLike = -Inf;

%maximize using Estimation Maximization
while(abs(logEstLike-logOldEstLike) > .005)
    logOldEstLike = logEstLike;

    %Which samples are noise and which are sound.
    nndx = find(class==1);    sndx = find(class==2);
 %Maximize based on this classification.
    uNoise = mean(audioLogPow(nndx));
    sdNoise = std(audioLogPow(nndx));
    if ~isempty(sndx)
        uSound = mean(audioLogPow(sndx));
        sdSound = std(audioLogPow(sndx));
    else
        uSound = max(audioLogPow);
        sdSound = 0;
    end
%Given new parameters, recompute log likelihood.
    prob(1,:) = (exp(-(audioLogPow - uNoise).^2 / (2*sdNoise^2+eps)))./(sdNoise+eps);
    prob(2,:) = (exp(-(audioLogPow - uSound).^2 / (2*sdSound^2+eps)))./(sdSound+eps)+eps;
    [estProb, class] = max(prob);
    logEstLike = sum(log(estProb+eps)) * len;
end


function motif_Callback(hObject, eventdata, handles)
% hObject    handle to motif (see GCBO)
% eventdata  reserved - to be defined in a future version of MATLAB
% handles    structure with handles and user data (see GUIDATA)

% Hints: get(hObject,'String') returns contents of motif as text
%        str2double(get(hObject,'String')) returns contents of motif as a double


% --- Executes during object creation, after setting all properties.
function motif_CreateFcn(hObject, eventdata, handles)
% hObject    handle to motif (see GCBO)
% eventdata  reserved - to be defined in a future version of MATLAB
% handles    empty - handles not created until after all CreateFcns called

% Hint: edit controls usually have a white background on Windows.
%       See ISPC and COMPUTER.
if ispc && isequal(get(hObject,'BackgroundColor'), get(0,'defaultUicontrolBackgroundColor'))
    set(hObject,'BackgroundColor','white');
end


function bouts_Callback(hObject, eventdata, handles)
% hObject    handle to bouts (see GCBO)
% eventdata  reserved - to be defined in a future version of MATLAB
% handles    structure with handles and user data (see GUIDATA)


% --- Executes during object creation, after setting all properties.
function bouts_CreateFcn(hObject, eventdata, handles)
% hObject    handle to bouts (see GCBO)
% eventdata  reserved - to be defined in a future version of MATLAB
% handles    empty - handles not created until after all CreateFcns called

% Hint: edit controls usually have a white background on Windows.
%       See ISPC and COMPUTER.
if ispc && isequal(get(hObject,'BackgroundColor'), get(0,'defaultUicontrolBackgroundColor'))
    set(hObject,'BackgroundColor','white');
end
